# Supplementary material for: Spatio-Temporal Variation in the Exceedance of Enterococci in Lake Burley Griffin: An Analysis of 16 Years’ Recreational Water Quality Monitoring Data
Source: Int J Environ Res Public Health. 2024 May 1;21(5):579. doi: 10.3390/ijerph21050579 (PMC11121496; doi:10.3390/ijerph21050579)
Supplement: Supplementary file 1 [file ijerph-21-00579-s001.zip]

Archive with 1 entries (1 files):
- ijerph-2903543-supplementary.pdf
